# Supplementary material for: Impact of Discontinuing Levofloxacin Prophylaxis on Bloodstream Infections in Neutropenic Hematopoietic Stem Cell Transplantation Patients
Source: Antibiotics (Basel). 2022 Sep 19;11(9):1269. doi: 10.3390/antibiotics11091269 (PMC9495722; doi:10.3390/antibiotics11091269)
Supplement: Supplementary file 1 [file antibiotics-11-01269-s001.zip]

Archive with 1 entries (1 files):
- antibiotics-1869760-supplementary.pdf
